# Supplementary material for: Differential Effects of Sodium Butyrate and Lithium Chloride on Rhesus Monkey Trophoblast Differentiation
Source: PLoS One. 2015 Aug 12;10(8):e0135089. doi: 10.1371/journal.pone.0135089 (PMC4533975; doi:10.1371/journal.pone.0135089)
Supplement: S1 Table — Cells were incubated with NaCl (control) or sodium butyrate (NaBu) and then fixed and stained for E-cadherin and DAPI as described in Methods. Plac1, Plac2, and Plac3 represent results from three different placentas. Three replicates were analyzed within each experiment. (XLSX) [file pone.0135089.s001.xlsx]

## Sheet: Sheet1
	S7 Table. Data used to calculate the Fusion Index
						CONTROL
		Plac1					Plac2					Plac3
Replicate	N	S	T	FI	mean FI	N	S	T	FI	Mean FI	N	S	T	FI	Mean FI
1	496	14	146	28		379	20	193	45		471	10	74	14
2	413	11	98	21	22	461	21	180	34	36	452	9	54	10	11
3	272	11	54	16		398	16	127	28		280	6	27	8
						NaBu
		Plac1					Plac2					Plac3
Replicate	N	S	T	FI	mean FI	N	S	T	FI	Mean FI	N	S	T	FI	Mean FI
1	450	17	234	48		328	20	236	66		316	12	111	31
2	455	14	258	54	51	447	25	358	74	65	394	15	17	41	35
3	414	17	222	50		297	12	172	54		406	18	157	34
Cells were incubated with NaCl (control) or sodium butyrate (NaBu) and then fixed and stained for E-cadherin and DAPI as described in Methods.
Plac1, Plac2, and Plac3 represent results from 3 different placentas. Three replicates were analyzed within each experiment.
Total nuclei (identified by DAPI staining) and total syncytia (identified by E-cadherin/DAPI staining) were counted. The number of nuclei within syncytia was counted.
N=total number of nuclei
S=total number of syncytia
T=total number of nuclei within syncytia
FI = fusion index calculated as described in Methods.
These data were used to derive the graph shown in Fig 2.
