# Supplementary material for: Differential Effects of Sodium Butyrate and Lithium Chloride on Rhesus Monkey Trophoblast Differentiation
Source: PLoS One. 2015 Aug 12;10(8):e0135089. doi: 10.1371/journal.pone.0135089 (PMC4533975; doi:10.1371/journal.pone.0135089)
Supplement: S2 Table — (XLSX) [file pone.0135089.s002.xlsx]

## Sheet: 24h,48h,72h
						S8 Table. QPCR data used to calculate relative expression of SYN-2 and EnV2 mRNA
GCM1	GCM1 CT Mean	GAPDH CT Mean	ΔCт	ΔΔ CT	fold change		SYN2	SYN2 CT Mean	GAPDH CT Mean	ΔCт	ΔΔ CT	fold change		EnvV2	EnvV2 CT Mean	GAPDH CT Mean	ΔCт	ΔΔ CT	fold change
T2120h	25.3421	23.6594	1.6827	0	1		T2120h	30.5078	23.7348	6.77306	0	1		T2120h	26.8956	23.9194	2.97618	0	1
T4120h	26.1322	24.0493	2.08292	0	1		T4120h	30.417	23.9916	6.42539	0	1		T4120h	28.7648	24.9836	3.78123	0	1
T5120h	25.434	23.185	2.24893	0	1		T5120h	29.2119	23.7387	5.47323	0	1		T5120h	27.1249	24.8389	2.28603	0	1
T212NO24h	27.3748	25.2942	2.0806	0.397898	0.758963		T212NO24h	31.9897	24.8802	7.10954	0.336478	0.791972		T212NO24h	30.6151	27.3443	3.27079	0.294619	0.815288
T412NO24h	18.3385	16.5836	1.75493	-0.327989	1.25526		T412NO24h	22.6439	16.0963	6.54759	0.1222	0.918785		T412NO24h	24.4888	19.3517	5.13704	1.35581	0.390716
T512NO24h	23.9336	21.2544	2.67924	0.430315	0.7421		T512NO24h	28.4767	21.2873	7.18938	1.71615	0.30436		T512NO24h	27.7585	23.4254	4.33317	2.04714	0.241963
T212SOD24h	18.9128	16.9369	1.97592	0.293215	0.816081		T212SOD24h	23.4962	16.8782	6.61803	-0.155037	1.11345		T212SOD24h	22.843	19.8061	3.03688	0.0607052	0.958795
T412SOD24h	23.4764	21.2662	2.2102	0.127281	0.915555		T412SOD24h	27.8098	21.2002	6.6096	0.184214	0.880129		T412SOD24h	26.6755	23.5247	3.15078	-0.630459	1.54806
T512SOD24h	26.2982	23.9595	2.33869	0.0897675	0.939674		T512SOD24h	30.1841	23.6048	6.57926	1.10603	0.464572		T512SOD24h	28.3381	25.358	2.98017	0.694141	0.618077
T212NO48h	25.9159	23.758	2.15789	0.475194	0.71937		T212NO48h	30.2405	23.758	6.48253	-0.290535	1.22309		T212NO48h	31.282	25.8381	5.44398	2.46781	0.180766
T412NO48h	25.7557	23.6336	2.12214	0.0392194	0.973181		T412NO48h	30.3045	23.6336	6.67087	0.24548	0.843535		T412NO48h	32.1327	26.1474	5.98535	2.20411	0.217018
T512NO48h	27.4055	25.1096	2.29593	0.0470028	0.967945		T512NO48h	31.6189	25.1096	6.50937	1.03614	0.487631		T512NO48h	33.0359	26.7532	6.28268	3.99665	0.0626451
T212SOD48h	22.8326	20.576	2.25662	0.573918	0.67179		T212SOD48h	26.8798	20.576	6.30381	-0.469252	1.38439		T212SOD48h	27.3133	25.8381	1.47521	-1.50096	2.83031
T412SOD48h	26.3597	24.3807	1.97898	-0.103936	1.0747		T412SOD48h	30.5843	24.3807	6.20355	-0.221845	1.16622		T412SOD48h	28.6846	24.8699	3.81465	0.0334148	0.977105
T512SOD48h	24.6203	22.7608	1.8595	-0.389428	1.30987		T512SOD48h	28.2125	22.7608	5.45169	-0.0215394	1.01504		T512SOD48h	26.857	24.7025	2.15447	-0.131559	1.09548
T212NO72h	26.3678	23.8241	2.54373	0.86103	0.550559		T212NO72h	28.4261	23.8241	4.60201	-2.17106	4.50353		T212NO72h	33.3773	25.3124	8.06485	5.08868	0.029387
T412NO72h	23.6029	20.3196	3.28332	1.2004	0.435154		T412NO72h	25.0676	20.3196	4.74803	-1.67736	3.19842		T412NO72h	30.6544	22.2811	8.37328	4.59204	0.0414627
T512NO72h	25.5775	22.4556	3.12193	0.873008	0.546007		T512NO72h	27.5425	22.4556	5.0869	-0.386327	1.30706		T512NO72h	33.5391	25.116	8.42309	6.13707	0.0142089
T212SOD72h	25.8336	23.0003	2.83328	1.15058	0.450444		T212SOD72h	27.3507	23.0003	4.35043	-2.42263	5.36147		T212SOD72h	31.4613	24.5102	6.95108	3.97491	0.0635965
T412SOD72h	24.6213	21.6072	3.01411	0.931195	0.524424		T412SOD72h	26.185	21.6072	4.57785	-1.84754	3.59887		T412SOD72h	31.2013	24.3873	6.81404	3.03281	0.122189
T512SOD72h	27.6569	24.929	2.72788	0.478955	0.717497		T512SOD72h	30.1308	24.929	5.20185	-0.271383	1.20696		T512SOD72h	32.0047	26.4272	5.57743	3.29141	0.102138

## Sheet: 7DAYS
				S8 Table. QPCR data used to calculate relative expression of SYN-2 and EnV2 mRNA
GCM1	GCM1 CT Mean	GAPDH CT Mean	ΔCт	ΔΔ CT	fold change		SYN-2	SYN2 CT Mean	GAPDH CT Mean	ΔCт	ΔΔ CT	fold change		EnvV2	EnvV2 CT Mean	GAPDH CT Mean	ΔCт	ΔΔ CT	fold change
T212t0	26.4448	24.1858	2.259	0	1		T212t0	30.8955	24.1858	6.70964	0	1		T212t0	27.3978	24.1858	3.21197	0	1
T412t0	26.9554	24.6701	2.28528	0	1		T412t0	31.3333	24.6701	6.66316	0	1		T412t0	28.8694	24.6701	4.19929	0	1
T512t0	25.3184	22.5958	2.72257	0	1		T512t0	25.3184	22.5958	6.20989	0	1		T512t0	25.7508	22.5958	3.15497	0	1
T212NO7days	24.3259	22.7746	1.55134	-0.707664	1.63316		T212NO7days	29.2817	22.7746	6.50716	-0.20248	1.15067		T212NO7days	33.0675	22.7746	10.293	7.08101	0.00738592
T412NO7days	26.3236	24.1248	2.19876	-0.0865192	1.06181		T412NO7days	31.167	24.1248	7.04221	0.379044	0.768947		T412NO7days	36.1147	24.1248	11.9898	7.79056	0.00451657
T512NO7days	26.3169	24.1998	2.11712	-0.605448	1.52145		T512NO7days	31.3489	24.1998	7.14909	0.939199	0.521522		T512NO7days	35.1357	24.1998	10.9359	7.78095	0.00454675
T212SOD7days	24.52	22.3319	2.18807	-0.0709305	1.05039		T212SOD7days	28.7961	22.3319	6.46416	-0.245487	1.18549		T212SOD7days	32.5038	22.3319	10.1719	6.95994	0.00803248
T412SOD7days	27.7035	26.4824	1.22105	-1.06423	2.09105		T412SOD7days	31.8836	26.4824	5.40117	-1.26199	2.39827		T412SOD7days	36.3905	26.4824	9.90809	5.7088	0.0191197
T512SOD7days	28.0219	25.846	2.1759	-0.546667	1.46071		T512SOD7days	32.6129	25.846	6.76688	0.556995	0.679716		T512SOD7days	36.4669	25.846	10.6209	7.46592	0.00565633
