# Supplementary material for: Differential Effects of Sodium Butyrate and Lithium Chloride on Rhesus Monkey Trophoblast Differentiation
Source: PLoS One. 2015 Aug 12;10(8):e0135089. doi: 10.1371/journal.pone.0135089 (PMC4533975; doi:10.1371/journal.pone.0135089)
Supplement: S3 Table — (XLSX) [file pone.0135089.s003.xlsx]

## Sheet: Sheet1
S9 Table. Data used to calculate relative expression of Galectin mRNA and protein shown in Fig. 4
Figure 4 A
Galectin 1	Galectin 1Ct Mean	GAPDH CT Mean	ΔCт	ΔΔ CT	fold change
T2120h	33.5218	24.1858	9.33602	0	1
T4120h	33.8173	24.6701	9.14718	0	1
T5120h	31.1788	22.5958	8.58295	0	1
T212NO	30.0202	22.7746	7.24562	-2.09039	4.25865
T412NO	31.1995	24.1248	7.07465	-2.07253	4.20624
T512NO	29.932	24.1998	5.82037	-2.76258	6.78606
T212SOD	27.7915	22.3319	5.45957	-3.87645	14.6868
T412SOD	31.8882	26.4824	5.40582	-3.74137	13.3741
T512SOD	30.503	25.846	4.65702	-3.92593	15.1992
Figure 4 B
	Net intensity		Ratio of intensities
	Galectin 1	GAPDH	Galectin 1/GAPDH
T212NO	161780	33828	4.78243
T412NO	209257	29476	7.09923
T512NO	227129	37062	6.12835
T212SOD	998464	13782	72.447
T412SOD	836795	17160	48.7643
T512SOD	646913	11213	57.6931
QPCR data and densitometry data were obtained as described in Methods.
