# Supplementary material for: Differential Effects of Sodium Butyrate and Lithium Chloride on Rhesus Monkey Trophoblast Differentiation
Source: PLoS One. 2015 Aug 12;10(8):e0135089. doi: 10.1371/journal.pone.0135089 (PMC4533975; doi:10.1371/journal.pone.0135089)
Supplement: S4 Table — (XLSX) [file pone.0135089.s004.xlsx]

## Sheet: Sheet1
S13 Table. Data used for densitometric quantitation of trophoblast marker protein expression shown in Fig. 7
	Net intensity								Ratio: gene net intensity/GAPDH net intensity
sample t0 days	GAPDH	a5-integrin	a6-integrin	E-cadherin	PECAM1	NCAM1		t0 days	a5-integrin	a6-integrin	E-cadherin	PECAM1	NCAM1
T212	413873	470288	65336	146654	1614	0		T212	1.13631	0.157865	0.354345	0.00389975	0
T412	64842	57305	43785	8961	4553	0		T412	0.883764	0.675257	0.138197	0.0702168	0
T512	137160	354744	104837	22179	1217	0		T512	2.58635	0.764341	0.161702	0.00887285	0
sample t7 days	GAPDH	a5-integrin	a6-integrin	E-cadherin	PECAM1	NCAM1		t7 days	a5-integrin	a6-integrin	E-cadherin	PECAM1	NCAM1
T212	269710	8174885	160533	211424	50824	63590		T212	30.3099	0.595206	0.783894	0.188439	0.235772
T412	380027	8843526	123686	210545	101178	3749		T412	23.2708	0.325466	0.554026	0.266239	0.00986509
T512	420301	9420868	703565	464512	72642	10451		T512	22.4146	1.67396	1.10519	0.172833	0.0248655
