# Supplementary material for: Differential Effects of Sodium Butyrate and Lithium Chloride on Rhesus Monkey Trophoblast Differentiation
Source: PLoS One. 2015 Aug 12;10(8):e0135089. doi: 10.1371/journal.pone.0135089 (PMC4533975; doi:10.1371/journal.pone.0135089)
Supplement: S5 Table — (XLSX) [file pone.0135089.s005.xlsx]

## Sheet: Sheet1
S14 Table. Data used for quantitation of adhesion molecule expression shown in Fig. 8
QPCR data used for Fig. 8A
Sample	a5 intergin CT Mean	GAPDH CT Mean	deltaCT	delta delta Ct	fold reduction		Sample	a6 intergin CT Mean	GAPDH CT Mean	deltaCT	delta delta Ct	fold reduction		Sample	av intergin CT Mean	GAPDH CT Mean	deltaCT	delta delta Ct	fold reduction		Sample	PECAM1 CT Mean	GAPDH CT Mean	deltaCT	delta delta Ct	fold reduction		Sample	NCAM1 CT Mean	GAPDH CT Mean	deltaCT	delta delta Ct	fold reduction
T212NaCl	17.7817	17.9379	-0.156172	0			T212NaCl	26.6067	24.9105	1.69623	0			T212NaCl	26.8122	24.9105	1.90174	0			T212NaCl	26.47	24.9105	1.55947	0			T212NaCl	25.2804	24.9105	0.369934	0
T412NaCl	24.5277	24.8782	-0.350531	0			T412NaCl	26.6657	24.8782	1.78749	0			T412NaCl	27.4883	24.8782	2.61006	0			T412NaCl	26.8776	24.8782	1.9994	0			T412NaCl	26.3553	24.3212	2.03406	0
T512NaCl	25.7332	26.3501	-0.616915	0			T512NaCl	28.1509	26.3501	1.80084	0			T512NaCl	28.9551	26.3501	2.60499	0			T512NaCl	27.997	26.3501	1.64688	0			T512NaCl	27.8285	26.3501	1.47839	0
T212LiCl	23.3853	23.0591	0.326189	0.482358	0.715807		T212LiCl	28.8199	27.3791	1.44082	-0.255411	1.19368		T212LiCl	28.7069	27.3791	1.32783	-0.573906	1.48855		T212LiCl	29.7443	27.379	2.36529	0.805744	0.572067		T212LiCl	28.2609	27.3791	0.881834	0.5119	0.701298
T412LiCl	27.8421	27.6758	0.166252	0.516783	0.698929		T412LiCl	30.8898	27.6758	3.21404	1.42655	0.37202		T412LiCl	31.1839	27.6758	3.50807	0.898008	0.536627		T412LiCl	31.3878	27.6758	3.71201	1.71262	0.305106		T412LiCl	30.6892	27.5326	3.15659	1.12254	0.459286
T512LiCl	26.2094	26.1235	0.0859146	0.702831	0.614366		T512LiCl	27.9017	26.1235	1.77827	-0.0225754	1.01577		T512LiCl	28.6477	26.1235	2.52422	-0.0807705	1.05758		T512LiCl	29.0202	26.1235	2.89671	1.24983	0.420498		T512LiCl	29.3139	26.1235	3.19046	1.71206	0.305223
Densitometric data used for Fig 8B
Net Intensity						Net gene intensity/GAPDH Net intensity
NaCl	GAPDH	a5 intergin	a6 intergin	E-Cadherin	PECAM1			a5 intergin	a6 intergin	E-Cadherin	PECAM1
T212	616331	13564572	185737	390565	190845		T212	22.0086	0.301359	0.633694	0.309647
T412	209662	7161342	32072	71509	42185		T412	34.1566	0.15297	0.341068	0.201205
T512	423198	5446312	43611	119889	118913		T512	12.8694	0.103051	0.283293	0.280987
LiCl	GAPDH	a5 intergin	a6 intergin	E-Cadherin	PECAM1			a5 intergin	a6 intergin	E-Cadherin	PECAM1
T212	259097	1898648	61768	97332	9418		T212	7.32794	0.238397	0.375659	0.0363493
T412	396297	4515892	19586	7024	0		T412	11.3952	0.0494225	0.0177241	0
T512	637904	1621665	124820	92508	0		T512	2.54218	0.195672	0.145019	0
	Net Intensity		Net gene intensity/GAPDH Net intensity			Net Intensity		Net gene intensity/GAPDH Net intensity
NaCl	NCAM1	GAPDH	ratio		NaCl	av intergin	GAPDH	ratio
T212	295528	147720	2.0006		T212	4258	33465	0.127237
T412	170741	50036	3.41236		T412	33687	32728	1.0293
T512	133077	36849	3.61141		T512	8510	27461	0.309894
LiCL	NCAM1	GAPDH	intensity/GAPDH		LiCL	av intergin	GAPDH	intensity/GAPDH
T212	2192	137672	0.0159219		T212	13304	25111	0.529808
T412	9302	59634	0.155985		T412	4781	36925	0.129479
T512	412	9413	0.0437693		T512	2589	13870	0.186662
