# Supplementary material for: Differential Effects of Sodium Butyrate and Lithium Chloride on Rhesus Monkey Trophoblast Differentiation
Source: PLoS One. 2015 Aug 12;10(8):e0135089. doi: 10.1371/journal.pone.0135089 (PMC4533975; doi:10.1371/journal.pone.0135089)
Supplement: S6 Table — Assessment of trophoblast proliferation, MMP secretion and invasion was carried out as described in Methods. Results from 4 different experiments are shown. (XLSX) [file pone.0135089.s006.xlsx]

## Sheet: Sheet1
S15 Table. Data used for assessment of trophoblast proliferation, MMP secretion, and inavasion as shown in Fig. 9
Proliferation Assay
SAMPLE	T112		T212		T412		T512		BLANK
	LiCl	NaCl	LiCl	NaCl	LiCl	NaCl	LiCl	NaCl	Lysis/Dye
Absorbance Units	3248	3062	3331	3036	3802	3645	4079	3944
	3655	3759	3544	3267	3417	3791	4243	3918	1003
	3856	3655	3697	3185	3485	3625	3977	3717	1014
average	3586.33	3492	3524	3162.67	3568	3687	4099.67	3859.67	1008.5
average-blank	2577.83	2483.5	2515.5	2154.17	2559.5	2678.5	3091.17	2851.17
Zymogram Gel
							Lane#	sample	treatment
							1	T112	NaCl
							2	T112	LiCl
							3	T212	NaCl
							4	T212	LiCl
							5	T412	NaCl
							6	T412	LiCl
							7	T512	NaCl
							8	T512	LiCl
Image J values (area)											Total Potein (BCA assay)
sample	protein	Area		sample	protein	Area	sample	protein	Area		Sample ID	protein CONC.mg/ml	sample vol.(µl)	total protein (µg)
T112 NaCl	MMP9	711.82		T112 NaCl	MMP9	711.82	T112 LiCl	MMP9	535.577		T112 NaCl	0.9205	100	92.05
T112 NaCl	MMP2	6217.55		T212 NaCl	MMP9	739.698	T212 LiCl	MMP9	814.527
T112 LiCl	MMP9	535.577		T412 NaCl	MMP9	917.284	T412 LiCl	MMP9	1051.99		T112 LiCl	1.031	100	103.1
T112 LiCl	MMP2	5451.65		T512 NaCl	MMP9	973.284	T512 LiCl	MMP9	1054.94
T212 NaCl	MMP9	739.698									T212 NaCl	1.1095	100	110.95
T212 NaCl	MMP2	5701.89
T212 LiCl	MMP9	814.527		T112 NaCl	MMP2	6217.55	T112 LiCl	MMP2	5451.65		T212 LiCl	1.312	100	131.2
T212 LiCl	MMP2	5093.99		T212 NaCl	MMP2	5701.89	T212 LiCl	MMP2	5093.99
T412 NaCl	MMP9	917.284		T412 NaCl	MMP2	5424.82	T412 LiCl	MMP2	5561.06		T412 NaCl	1.0795	150	161.925
T412 NaCl	MMP2	5424.82		T512 NaCl	MMP2	6575.79	T512 LiCl	MMP2	5293.58
T412 LiCl	MMP9	1051.99									T412 LiCl	1.156	150	173.4
T412 LiCl	MMP2	5561.06
T512 NaCl	MMP9	973.284									T512 NaCl	1.1045	50	55.225
T512 NaCl	MMP2	6575.79
T512 LiCl	MMP9	1054.94									T512 LiCl	1.286	50	64.3
T512 LiCl	MMP2	5293.58
normalized data= area/total protein
T112 NaCl	MMP9	7.73297	T112 LiCl	5.19473		T112 NaCl	MMP2	67.5453	T112 LiCl	MMP2	52.8773
T212 NaCl	MMP9	6.66695	T212 LiCl	6.20829		T212 NaCl	MMP2	51.3915	T212 LiCl	MMP2	38.8262
T412 NaCl	MMP9	5.66487	T412 LiCl	6.06685		T412 NaCl	MMP2	33.5021	T412 LiCl	MMP2	32.0707
T512 NaCl	MMP9	17.624	T512 LiCl	16.4065		T512 NaCl	MMP2	119.073	T512 LiCl	MMP2	82.3262
Invasion Assay
Sample	T112			T212			T412			T512
Treatment	NO	NaCl	LiCl	NO	NaCl	LiCl	NO	NaCl	LiCl	NO	NaCl	LiCl
absorbance units duplicate sample	5431	3615	6210	5087	4977	7121	4441	4129	4552	4645	4720	19699 (omitted)
	6062	5324	4540	5549	4586	5834	5177	6724	6396	4939	6176	4663
average	5746.5	4469.5	5375	5318	4781.5	6477.5	4809	5426.5	5474	4792	5448	4663
			NO	NaCl	LiCl
			5746.5	4469.5	5375
			5318	4781.5	6477.5
			4809	5426.5	5474
			4792	5448	4663
		ave.	5166.38	5031.38	5497.38
Assessment of trophoblast proliferation, MMP secretion and invasion was carried out as described in Methods. Results from 4 different experiments are shown in each case.
