# Supplementary material for: Differential Effects of Sodium Butyrate and Lithium Chloride on Rhesus Monkey Trophoblast Differentiation
Source: PLoS One. 2015 Aug 12;10(8):e0135089. doi: 10.1371/journal.pone.0135089 (PMC4533975; doi:10.1371/journal.pone.0135089)
Supplement: S7 Table — (XLSX) [file pone.0135089.s007.xlsx]

## Sheet: Sheet1
S17 Table. Comparison of the effects of CHIR99021 and lithium chloride on trophoblast adhesion molecule expression.
Figure 11	sample T112	CHIR	GAPDH	ratio CHIR/GAPDH	LICL	GAPDH	ratio LiCl/GAPDH		sample T212	CHIR	GAPDH	ratio CHIR/GAPDH	LICL	GAPDH	ratio LiCl/GAPDH
			113816			156315					133068			180265
	a5-integrin	1062934		9.33906	222669		1.42449		a5-integrin	317665		2.38724	30398		0.16863
	a6-integrin	32160		0.282561	26594.3		0.170133		a6-integrin	22371		0.168117	20182		0.111957
	E-Cadherin	65139		0.572318	32746		0.209487		E-Cadherin	59014		0.443488	6665		0.0369733
	PECAM-1	20337		0.178683	0		0		PECAM-1	41324		0.310548	2461		0.0136521
	NCAM	12327		0.108306	0		0		NCAM	15205		0.114265	5382		0.029856
average intensities		CHIR sample T112	CHIR sampleT212	average		LiCl sample T212	LiCl sample T112	average
	a5-integrin	9.33906	2.38724	5.86315		0.16863	1.42449	0.796559
	a6-integrin	0.282561	0.168117	0.225339		0.111957	0.228308	0.170133
	E-Cadherin	0.572318	0.443488	0.507903		0.0369733	0.209487	0.12323
	PECAM-1	0.178683	0.310548	0.244616		0.0136521	0	0.00682606
	NCAM	0.108306	0.114265	0.111286		0.029856	0	0.014928
