# Supplementary material for: Differential Effects of Sodium Butyrate and Lithium Chloride on Rhesus Monkey Trophoblast Differentiation
Source: PLoS One. 2015 Aug 12;10(8):e0135089. doi: 10.1371/journal.pone.0135089 (PMC4533975; doi:10.1371/journal.pone.0135089)
Supplement: S8 Table — (XLSX) [file pone.0135089.s008.xlsx]

## Sheet: Sheet1
S18 Table. Effect of TNFα on trophoblast PECAM1 expression in the presence of CHIR99021
Figure 12
sample	treatment	Net Intesity		ratio of Net intensity
		PECAM1	GAPDH	PECAM1/GAPDH
T412	DMSO	53963	149696	0.360484
T412	CHIR	34699	156516	0.221696				DMSO	CHIR	TNF	CHIR+TNF
T412	TNF	44936	154143	0.291522			T412	0.360484	0.221696	0.291522	0.00218688
T412	CHIR+TNF	322	147242	0.00218688			T512	0.720377	0.254113	0.0768388	0.0214111
T512	DMSO	91140	126517	0.720377			average net intensity	0.540431	0.237904	0.18418	0.011799
T512	CHIR	27342	107598	0.254113
T512	TNF	10871	141478	0.0768388
T512	CHIR+TNF	5957	278220	0.0214111
